# Supplementary material for: Barriers and Facilitators for Referrals of Primary Care Patients to Blended Internet-Based Psychotherapy for Depression: Mixed Methods Study of General Practitioners’ Views
Source: JMIR Ment Health. 2020 Aug 18;7(8):e18642. doi: 10.2196/18642 (PMC7463410; doi:10.2196/18642)
Supplement: Multimedia Appendix 3 [file mental_v7i8e18642_app3.xlsx]

## Sheet: Multimedia Appendix 3
Multimedia Appendix 3
Correlations, means, SDs and mimimum/maximum of general practitioners' referrals and characteristics (randomized controlled trial; sample N=76).
Measures		M (SD)	Min/Max	1	2	3	4	5	6	7	8	9	10	11	12	13	14
1	Number of referrals	3.32 (4.75)	0/26
2	Age (years)	51.91 (9.22)	29/75	.04
3	Experience as licensed GP (years)	16.51 (8.64)	0/35	.11	.87**
4	Number of daily treated patients	49.25 (22.84)	5/120	.05	.04	.02
5	Radius of patient catchment area (km)	15.04 (11.22)	1/60	.17	.03	.05	.19
Self-ratings on competences (Range 1-5)b:
6	Diagnostic of Depression	3.85 (0.65)	2/5	-.08	.04	-.06	.05	.08
7	Pharmacotherapy	3.28 (0.61)	1/5	-.31**	.15	.04	.24*	-.07	.42**
8	Psychotherapy	3.07 (0.92)	1/5	-.05	.24*	.14	.11	.21	.31**	.40**
9	Supportive Talk	3.81 (0.82)	2/5	.06	.07	-.04	.05	.23	.48**	.13	.29*
10	Crisis Intervention	3.64 (0.91)	1/5	.18	.22	.06	.14	.26*	.46**	.21	.42**	.69**
Agreement to statements (Range 1-5)c:
11	I am experienced in treating depression	3.73 (0.68)	2/5	-.04	.39**	.21	.02	.18	.43**	.31**	.39**	.39**	.34**
12	I carry out depression treatment because there is no specialist nearby	3.19 (1.31)	1/5	-.02	-.06	-.12	.20	.10	.10	.09	.13	.08	.18	.04
13	I carry out depression treatment because of long waiting periods for specialist care	4.32 (0.93)	1/5	.02	-.07	-.07	.08	.10	.15	.06	.04	.04	.22	.03	.41**
14	I don't like treating depressive patients	1.85 (0.87)	1/4	-.13	-.14	-.09	.23	-.02	.06	.03	-.01	.10	-.09	-.35**	.02	.03
15	Treating depressive patients takes a lot of time	4.35 (0.85)	1/5	.10	-.06	-.08	-.02	.06	-.13	-.09	-.07	-.06	.04	-.19	.23*	.18	.26*
aNote: * p<.05; ** p<.01; *** p<.001; M=mean, SD=standard deviation
bScale from quite low (1) to quite strong (5).
cScale from not applicable (1) to very applicable (5).
