# Supplementary material for: Barriers and Facilitators for Referrals of Primary Care Patients to Blended Internet-Based Psychotherapy for Depression: Mixed Methods Study of General Practitioners’ Views
Source: JMIR Ment Health. 2020 Aug 18;7(8):e18642. doi: 10.2196/18642 (PMC7463410; doi:10.2196/18642)
Supplement: Multimedia Appendix 4 [file mental_v7i8e18642_app4.xlsx]

## Sheet: Multimedia Appendix 4
Multimedia Appendix 4
Descriptive statistics and 95% CI for different general practitioner groups and their mentioned barriers and facilitators (interviewed general practitioner N=12).
		Group 1: Referral ratesa							Group 2: GP experiencea							Group 3: Psychotherapista
Characteristics		Low (N=8)			High (N=4)				Low (N=6)			High (N=6)				No (N=8)			Yes (N=4)
		n	%	95% CI	n	%	95% CI		n	%	95% CI	n	%	95% CI		n	%	95% CI	n	%	95% CI
BARRIERS, mentioned (n, %)
1.	Organisational and legal requirements for care provider
	no	5	62.5	(25.0-87.5)	2	50	(0.0-100.0)		5	83.3	(50.0-100.0)	2	33.3	(0.0-66.7)		5	62.5	(25.3-99.7)	2	50	(0.0-100.0)
	yes	3	37.5	(12.5-75.0)	2	50	(0.0-100.0)		1	16.7	(0.0-50.0)	4	66.7	(33.3-100.0)		3	37.5	(0.3-74.7)	2	50	(0.0-100.0)
2.	No reimbursement by health insurance
	no	4	50.0	(12.5-87.5)	2	50.0	(0.0-100.0)		4	66.7	(33.3-100.0)	2	33.3	(0.0-66.7)		5	62.5	(25.0-87.5)	1	25.0	(0.0-75.0)
	yes	4	50.0	(12.5-87.5)	2	50.0	(0.0-100.0)		2	33.3	(0.0-66.7)	4	66.7	(33.3-100.0)		3	37.5	(12.5-75.0)	3	75.0	(25.0-100.0)
3.	Low awareness of bPT as a therapeutic method
	no	2	25.0	(0.0-62.5)	3	75.0	(25.0-100.0)		4	66.7	(33.3-100.0)	1	16.7	(0.0-50.0)		4	50.0	(12.5-87.5)	1	25.0	(0.0-75.0)
	yes	6	75.0	(37.5-100.0)	1	25.0	(0.0-75.0)		2	33.3	(0.0-66.7)	5	83.3	(50.0-100.0)		4	50.0	(12.5-87.5)	3	75.0	(25.0-100.0)
4.	Lack of time for explanations about the availability of bPT
	no	5	62.5	(25.0-87.5)	4	100.0	(100.0-100.0)		5	83.3	(50.0-100.0)	4	66.7	(33.3-100.0)		5	62.5	(25.0-87.5)	4	100.0	(100.0-100.0)
	yes	3	37.5	(12.5-75.0)	0	0.0	(0.0-0.0)		1	16.7	(0.0-50.0)	2	33.3	(0.0-66.7)		3	37.5	(12.5-75.0)	0	0.0	(0.0-0.0)
5.	Language barrier
	no	7	87.5	(62.5-100.0)	2	50.0	(0.0-100.0)		6	100.0	(100.0-100.0)	3	50.0	(0.0-83.3)		6	75.0	(37.5-100.0)	3	75.0	(25.0-100.0)
	yes	1	12.5	(0.0-37.5)	2	50.0	(0.0-100.0)		0	0.0	(0.0-0.0)	3	50.0	(16.7-100.0)		2	25.0	(0.0-62.5)	1	25.0	(0.0-75.0)
6.	Reservations/skepticism towards technology in treatment
	no	2	25.0	(0.0-50.0)	1	25.0	(0.0-75.0)		3	50.0	(16.7-83.3)	0	0.0	(0.0-0.0)		2	25.0	(0.0-50.0)	1	25.0	(0.0-75.0)
	yes	6	75.0	(50.0-100.0)	3	75.0	(25.0-100.0)		3	50.0	(16.7-83.3)	6	100.0	(100.0-100.0)		6	75.0	(50.0-100.0)	3	75.0	(25.0-100.0)
7.	Personal effort required
	no	5	62.5	(25.0-87.5)	4	100.0	(100.0-100.0)		5	83.3	(50.0-100.0)	4	66.7	(33.3-100.0)		6	75.0	(37.5-100.0)	3	75.0	(25.0-100.0)
	yes	3	37.5	(12.5-75.0)	0	0.0	(0.0-0.0)		1	16.7	(0.0-50.0)	2	33.3	(0.0-66.7)		2	25.0	(0.0-62.5)	1	25.0	(0.0-75.0)
8.	Little room for individualised treatment or personal issues
	no	8	100.0	(100.0-100.0)	2	50.0	(0.0-100.0)		5	83.3	(50.0-100.0)	5	83.3	(50.0-100.0)		7	87.5	(62.5-100.0)	3	75.0	(25.0-100.0)
	yes	0	0.0	(0.0-0.0)	2	50.0	(0.0-100.0)		1	16.7	(0.0-50.0)	1	16.7	(0.0-50.0)		1	12.5	(0.0-37.5)	1	25.0	(0.0-75.0)
9.	Limited therapeutic relationship or personal contact
	no	6	75.0	(50.0-100.0)	1	25.0	(0.0-75.0)		3	50.0	(16.7-83.3)	4	66.7	(33.3-100.0)		4	50.0	(12.5-87.5)	3	75.0	(25.0-100.0)
	yes	2	25.0	(0.0-50.0)	3	75.0	(25.0-100.0)		3	50.0	(16.7-83.3)	2	33.3	(0.0-66.7)		4	50.0	(12.5-87.5)	1	25.0	(0.0-75.0)
10.	Reservations regarding data safety
	no	3	37.5	(12.5-74.7)	2	50.0	(0.0-100.0)		2	33.3	(0.0-66.7)	3	50.0	(16.7-83.3)		4	50.0	(12.5-87.5)	1	25.0	(0.0-75.0)
	yes	5	62.5	(25.3-87.5)	2	50.0	(0.0-100.0)		4	66.7	(33.3-100.0)	3	50.0	(16.7-83.3)		4	50.0	(12.5-87.5)	3	75.0	(25.0-100.0)
11.	Fear of stigmatisation
	no	7	87.5	(62.5-100.0)	2	50.0	(0.0-100.0)		5	83.3	(50.0-100.0)	4	66.7	(33.3-100.0)		7	87.5	(62.5-100.0)	2	50.0	(0.0-100.0)
	yes	1	12.5	(0.0-37.5)	2	50.0	(0.0-100.0)		1	16.7	(0.0-50.0)	2	33.3	(0.0-66.7)		1	12.5	(0.0-37.5)	2	50.0	(0.0-100.0)
12.	Lack of internet access or a computer
	no	5	62.5	(25.0-87.5)	2	50.0	(0.0-100.0)		2	33.3	(0.0-66.7)	5	83.3	(50.0-100.0)		5	62.5	(25.0-87.5)	2	50.0	(0.0-100.0)
	yes	3	37.5	(12.5-75.0)	2	50.0	(0.0-100.0)		4	66.7	(33.3-100.0)	1	16.7	(0.0-50.0)		3	37.5	(12.5-75.0)	2	50.0	(0.0-100.0)
13.	Lack of familiarity with technology, internet, media
	no	0	0.00	(0.0-0.0)	0	0.00	(0.0-0.0)		0	0.0	(0.0-0.0)	0	0.0	(0.0-0.0)		0	0.00	(0.0-0.0)	0	0.00	(0.0-0.0)
	yes	8	100.0	(100.0-100.0)	4	100.0	(100.0-100.0)		6	100.0	(100.0-100.0)	6	100.0	(100.0-100.0)		8	100.0	(100.0-100.0)	4	100.0	(100.0-100.0)
14.	Lower suitability for physically limited or older patients
	no	3	37.5	(12.5-62.5)	1	25.0	(0.0-75.0)		2	33.3	(0.0-66.7)	2	33.3	(0.0-66.7)		3	37.5	(12.5-75.0)	1	25.0	(0.0-75.0)
	yes	5	62.5	(37.5-87.5)	3	75.0	(25.0-100.0)		4	66.7	(33.3-100.0)	4	66.7	(33.3-100.0)		5	62.5	(25.0-87.5)	3	75.0	(25.0-100.0)
15.	Disease-specific contraindication
	no	2	25.0	(0.0-50.0)	0	0.00	(0.0-0.0)		0	0.0	(0.0-0.0)	2	33.3	(0.0-66.7)		1	12.5	(0.0-37.5)	1	25.0	(0.0-75.0)
	yes	6	75.0	(50.0-100.0)	4	100.0	(100.0-100.0)		6	100.0	(100.0-100.0)	4	66.7	(33.3-100.0)		7	87.5	(62.5-100.0)	3	75.0	(25.0-100.0)
16.	Little knowledge about internet-based interventions
	no	0	0.00	(0.0-0.0)	0	0.00	(0.0-0.0)		0	0.0	(0.0-0.0)	0	0.0	(0.0-0.0)		0	0.00	(0.0-0.0)	0	0.00	(0.0-0.0)
	yes	8	100.0	(100.0-100.0)	4	100.0	(100.0-100.0)		6	100.0	(100.0-100.0)	6	100.0	(100.0-100.0)		8	100.0	(100.0-100.0)	4	100.0	(100.0-100.0)
17.	Lack of feedback on referral or treatment response
	no	1	12.5	(0.0-37.5)	2	50.0	(0.0-100.0)		1	16.7	(0.0-50.0)	2	33.3	(0.0-66.7)		2	25.0	(0.0-62.5)	1	25.0	(0.0-75.0)
	yes	7	87.5	(62.5-100.0)	2	50.0	(0.0-100.0)		5	83.3	(50.0-100.0)	4	66.7	(33.3-100.0)		6	75.0	(37.5.100.0)	3	75.0	(25.0-100.0)
18.	Skepticism towards the internet-based intervention
	no	5	62.5	(37.5-100.0)	1	25.0	(0.0-75.0)		4	66.7	(33.3-100.0)	2	33.3	(0.0-66.7)		4	50.0	(12.5-87.5)	2	50.0	(0.0-100.0)
	yes	3	37.5	(0.0-62.5)	3	75.0	(25.0-100.0)		2	33.3	(0.0-66.7)	4	66.7	(33.3-100.0)		4	50.0	(12.5-87.5)	2	50.0	(0.0-100.0)
19. Xxxx	Lack of habit and routine
	no	4	50.0	(12.5-87.5)	3	75.0	(25.0-100.0)		3	50.0	(16.7-83.3)	4	66.7	(33.3-100.0)		4	50.0	(12.5-87.5)	3	75.0	(25.0-100.0)
	yes	4	50.0	(12.5-87.5)	1	25.0	(0.0-75.0)		3	50.0	(16.7-83.3)	2	33.3	(0.0-66.7)		4	50.0	(12.5-87.5)	1	25.0	(0.0-75.0)
FACILITATORS, mentioned (n, %)
1. Integration within guidelines as evidence-based treatment
	no	5	62.5	(25.0-87.5)	1	25.0	(0.0-75.0)		3	50.0	(16.7-83.3)	3	50.0	(16.7-83.3)		3	37.5	(12.5-62.5)	3	75.0	(25.0-100.0)
	yes	3	37.5	(12.5-75.0)	3	75.0	(25.0-100.0)		3	50.0	(16.7-83.3)	3	50.0	(16.7-83.3)		5	62.5	(37.5-87.5)	1	25.0	(0.0-75.0)
2. Short waiting time for internet-based intervention
	no	1	12.5	(0.0-37.5)	0	0.0	(0.0-0.0)		0	0.0	(0.0-0.0)	1	16.7	(0.0-50.0)		0	0.0	(0.0-0.0)	1	25.0	(0.0-75.0)
	yes	7	87.5	(62.5-100.0)	4	100.0	(100.0-100.0)		6	100.0	(100.0-100.0)	5	83.3	(50.0-100.0)		8	100.0	(100.0-100.0)	3	75.0	(25.0-100.0)
3.	Quick and easy availability
	no	2	25.0	(0.0-50.0)	0	0.0	(0.0-0.0)		0	0.0	(0.0-0.0)	2	33.3	(0.0-66.7)		1	12.5	(0.0-37.5)	1	25.0	(0.0-75.0)
	yes	6	75.0	(50.0-100.0)	4	100.0	(100.0-100.0)		6	100.0	(100.0-100.0)	4	66.7	(33.3-100.0)		7	87.5	(62.5-100.0)	3	75.0	(25.0-100.0)
4.	Media coverage improves awareness and evaluation of bPT
	no	6	75.0	(50.0-100.0)	3	75.0	(25.0-100.0)		5	83.3	(50.0-100.0	4	66.7	(33.3-100.0)		5	62.5	(25.0-87.5)	4	100.0	(100.0-100.0)
	yes	2	25.0	(0.0-50.0)	1	25.0	(0.0-75.0)		1	16.7	(0.0-50.0)	2	33.3	(0.0-66.7)		3	37.5	(12.5-75.0)	0	0.0	(0.0-0.0)
5.	Bridging the waiting time for traditional psychotherapy
	no	8	100.0	(100.0-100.0)	3	75.0	(25.0-100.0)		5	83.3	(50.0-100.0)	6	100.0	(100.0-100.0)		7	87.5	(62.5-100.0)	4	100.0	(100.0-100.0)
	yes	0	0.0	(0.0-0.0)	1	25.0	(0.0-75.0)		1	16.7	(0.0-50.0)	0	0.0	(0.0-0.0)		1	12.5	(0.0-37.5)	0	0.0	(0.0-0.0)
6.	Additional therapy approach as new pillar in health care
	no	2	25.0	(0.0-62.5)	1	25.0	(0.0-75.0)		1	16.7	(0.0-50.0)	2	33.3	(0.0-66.7)		2	25.0	(0.0-62.5)	1	25.0	(0.0-75.0)
	yes	6	75.0	(37.5-100.0)	3	75.0	(25.0-100.0)		5	83.3	(50.0-100.0)	4	66.7	(33.3-100.0)		6	75.0	(37.5-100.0)	3	75.0	(25.0-100.0)
7.	GPs' perception of a high demand
	no	1	12.5	(0.0-37.5)	0	0.0	(0.0-0.0)		0	0.0	(0.0-0.0)	1	16.7	(0.0-50.0)		0	0.0	(0.0-0.0)	1	25.0	(0.0-75.0)
	yes	7	87.5	(62.5-100.0)	4	100.0	(100.0-100.0)		6	100.0	(100.0-100.0)	5	83.3	(50.0-100.0)		8	100.0	(100.0-100.0)	3	75.0	(25.0-100.0)
8.	Methods facilitating GPs' work and referral process
	no	1	12.5	(0.0-37.5)	0	0.0	(0.0-0.0)		1	16.7	(0.0-50.0)	0	0.0	(0.0-0.0)		0	0.0	(0.0-0.0)	1	25.0	(0.0-75.0)
	yes	7	87.5	(62.5-100.0)	4	100.0	(100.0-100.0)		5	83.3	(50.0-100.0)	6	100.0	(100.0-100.0)		8	100.0	(100.0-100.0)	3	75.0	(25.0-100.0)
9.	Saving GPs' office resources
	no	3	37.5	(0.0-75.0)	2	50.0	(0.0-100.0)		3	50.0	(16.7-83.3)	2	33.3	(0.0-66.7)		4	50.0	(12.5-87.5)	1	25.0	(0.0-75.0)
	yes	5	63.5	(25.0-100.0)	2	50.0	(0.0-100.0)		3	50.0	(16.7-83.3)	4	66.7	(33.3-100.0)		4	50.0	(12.5-87.5)	3	75.0	(25.0-100.0)
10.	Perception of patients’ consent
	no	2	25.0	(0.0-62.5)	1	25.0	(0.0-75.0)		1	16.7	(0.0-50.0)	2	33.3	(0.0-66.7)		1	12.5	(0.0-37.5)	2	50.0	(0.0-100.0)
	yes	6	75.0	(37.5-100.0)	3	75.0	(25.0-100.0)		5	83.3	(50.0-100.0)	4	66.7	(33.3-100.0)		7	87.5	(62.5-100.0)	2	50.0	(0.0-100.0)
11.	Positive emotions
	no	3	37.5	(12.5-75.0)	1	25.0	(0.0-75.0)		2	33.3	(0.0-83.3)	2	33.3	(0.0-66.7)		2	25.0	(0.0-62.5)	2	50.0	(0.0-100.0)
	yes	5	62.5	(25.0-87.5)	3	75.0	(25.0-100.0)		4	66.7	(16.7-100.0)	4	66.7	(33.3-100.0)		6	75.0	(37.5-100.0)	2	50.0	(0.0-100.0)
12.	Support through information and training
	no	1	12.5	(0.0-37.5)	0	0.0	(0.0-0.0)		0	0.0	(0.0-0.0)	1	16.7	(0.0-50.0)		1	12.5	(0.0-37.5)	0	0.0	(0.0-0.0)
	yes	7	87.5	(62.5-100.0)	4	100.0	(100.0-100.0)		6	100.0	(100.0-100.0)	5	83.3	(50.0-100.0)		7	87.5	(62.5-100.0)	4	100.0	(100.0-100.0)
13.	Expectation of social reinforcement
	no	2	25.0	(0.0-50.0)	1	25.0	(0.0-75.0)		0	0.0	(0.0-0.0)	3	50.0	(16.7-83.3)		2	25.0	(0.0-62.5)	1	25.0	(0.0-75.0)
	yes	6	75.0	(50.0-100.0)	3	75.0	(25.0-100.0)		6	100.0	(100.0-100.0)	3	50.0	(16.7-83.3)		6	75.0	(37.5-100.0)	3	75.0	(25.0-100.0)
14.	Positive attention / decision making process
	no	3	37.5	(12.5-75.0)	0	0.0	(0.0-0.0)		2	33.3	(0.0-83.3)	1	16.7	(0.0-50.0)		2	25.0	(0.0-62.5)	1	25.0	(0.0-75.0)
	yes	5	62.5	(25.0-87.5)	4	100.0	(100.0-100.0)		4	66.7	(16.7-100.0)	5	83.3	(50.0-100.0)		6	75.0	(37.5-100.0)	3	75.0	(25.0-100.0)
15.	Positive beliefs about treatment success
	no	3	37.5	(12.5-75.0)	0	0.0	(0.0-0.0)		1	16.7	(0.0-50.0)	2	33.3	(0.0-66.7)		1	12.5	(0.0-37.5)	2	50.0	(0.0-100.0)
	yes	5	62.5	(25.0-87.5)	4	100.0	(100.0-100.0)		5	83.3	(50.0-100.0)	4	66.7	(33.3-100.0)		7	87.5	(62.5-100.0)	2	50.0	(0.0-100.0)
16.	Optimistic attitude
	no	1	12.5	(0.0-37.5)	0	0.0	(0.0-0.0)		1	16.7	(0.0-50.0)	0	0.0	(0.0-0.0)		0	0.0	(0.0-0.0)	1	25.0	(0.0-75.0)
	yes	7	87.5	(62.5-100.0)	4	100.0	(100.0-100.0)		5	83.3	(50.0-100.0)	6	100.0	(100.0-100.0)		8	100.0	(100.0-100.0)	3	75.0	(25.0-100.0)
17.	High level of self-efficacy regarding the referral
	no	1	12.5	(0.0-37.5)	0	0.0	(0.0-0.0)		0	0.0	(0.0-0.0)	1	16.7	(0.0-50.0)		1	12.5	(0.0-37.5)	0	0.0	(0.0-0.0)
	yes	7	87.5	(62.5-100.0)	4	100.0	(100.0-100.0)		6	100.0	(100.0-100.0)	5	83.3	(50.0-100.0)		7	87.5	(62.5-100.0)	4	100.0	(100.0-100.0)
18.	Personal contact with the therapists and provider
	no	2	25.0	(0.0-50.0)	3	75.0	(25.0-100.0)		4	66.7	(33.3-100.0)	1	16.7	(0.0-50.0)		5	62.5	(25.0-87.5)	0	0.0	(0.0-0.0)
	yes	6	75.0	(50.0-100.0)	1	25.0	(0.0-75.0)		2	33.3	(0.0-66.7)	5	83.3	(50.0-100.0)		3	37.5	(12.5-75.0)	4	100.0	(100.0-100.0)
19.	No conflict with GP's role
	no	0	0.00	(0.0-0.0)	0	0.00	(0.0-0.0)		0	0.0	(0.0-0.0)	0	0.0	(0.0-0.0)		0	0.00	(0.0-0.0)	0	0.00	(0.0-0.0)
	yes	8	100.0	(100.0-100.0)	4	100.0	(100.0-100.0)		6	100.0	(100.0-100.0)	6	100.0	(100.0-100.0)		8	100.0	(100.0-100.0)	4	100.0	(100.0-100.0)
20.	Positive self-appraisal regarding own skills
	no	2	25.0	(12.5-75.0)	0	0.00	(0.0-0.0)		2	33.3	(0.0-66.7)	1	16.7	(0.0-50.0)		1	12.5	(0.0-37.5)	2	50.0	(0.0-100.0)
	yes	6	75.0	(25.0-87.5)	4	100.0	(100.0-100.0)		4	66.7	(33.3-100.0)	5	83.3	(50.0-100.0)		7	87.5	(62.5-100.0)	2	50.0	(0.0-100.0)
21.	Anonymity
	no	4	50.0	(25.0-87.5)	3	75.0	(25.0-100.0)		3	50.0	(16.7-83.3)	4	66.7	(33.3-100.0)		4	50.0	(12.5-87.5)	3	75.0	(25.0-100.0)
	yes	4	50.0	(12.5-75.0)	1	25.0	(0.0-75.0)		3	50.0	(16.7-83.3)	2	33.3	(0.0-66.7)		4	50.0	(12.5-87.5)	1	25.0	(0.0-75.0)
22.	Smaller inhibition threshold and barrier for usage
	no	4	50.0	(12.5-87.2)	1	25.0	(0.0-75.0)		2	33.3	(0.0-66.7)	3	50.0	(16.7-83.3)		2	25.0	(0.0-62.5)	3	75.0	(25.0-100.0)
	yes	4	50.0	(12.8-87.5)	3	75.0	(25.0-100.0)		4	66.7	(33.3-100.0)	3	50.0	(16.7-83.3)		6	75.0	(37.5-100.0)	1	25.0	(0.0-75.0)
23.	Motivation and willingness for treatment
	no	2	25.0	(0.0-62.5)	3	75.0	(25.0-100.0)		3	50.0	(16.7-83.3)	2	33.3	(0.0-66.7)		4	50.0	(12.5-87.5)	1	25.0	(0.0-75.0)
	yes	6	75.0	(37.5-100.0)	1	25.0	(0.0-75.0)		3	50.0	(16.7-83.3)	4	66.7	(33.3-100.0)		4	50.0	(12.5-87.5)	3	75.0	(25.0-100.0)
24.	Technical affinity
	no	5	62.5	(25.0-100.0)	3	75.0	(25.0-100.0)		4	66.7	(33.3-100.0)	4	66.7	(33.3-100.0)		5	62.5	(25.0-87.5)	3	75.0	(25.0-100.0)
	yes	3	37.5	(0.0-75.0)	1	25.0	(0.0-75.0)		2	33.3	(0.0-66.7)	2	33.3	(0.0-66.7)		3	37.5	(12.5-75.0)	1	25.0	(0.0-75.0)
25.	Perceived patient suitability (e.g. well-educated, young)
	no	0	0.0	(0.0-0.0)	0	0.0	(0.0-0.0)		0	0.0	(0.0-0.0)	0	0.0	(0.0-0.0)		0	0.00	(0.0-0.0)	0	0.00	(0.0-0.0)
	yes	8	100.0	(100.0-100.0)	4	100.0	(100.0-100.0)		6	100.0	(100.0-100.0)	6	100.0	(100.0-100.0)		8	100.0	(100.0-100.0)	4	100.0	(100.0-100.0)
26.	Preventive approach for subclinical symptoms
	no	7	87.5	(62.5-100.0)	2	50.0	(0.0-100.0)		4	66.7	(33.3-100.0)	5	83.3	(50.0-100.0)		6	75.0	(50.0-100.0)	3	75.0	(25.0-100.0)
	yes	1	12.5	(0.0-37.5)	2	50.0	(0.0-100.0)		2	33.3	(0.0-66.7)	1	16.7	(0.0-50.0)		2	25.0	(0.0-50.0)	1	25.0	(0.0-75.0)
27.	Intervention for minor to moderate depression / dysthymia
	no	2	25.0	(0.0-62.5)	0	0.0	(0.0-0.0)		1	16.7	(0.0-50.0)	1	16.7	(0.0-50.0)		0	0.00	(0.0-0.0)	2	50.0	(0.0-100.0)
	yes	6	75.0	(37.5-100.0)	4	100.0	(100.0-100.0)		5	83.3	(50.0-100.0)	5	83.3	(50.0-100.0)		8	100.0	(100.0-100.0)	2	50.0	(0.0-100.0)
28.	Time-/location-independent internet-based intervention
	no	5	62.5	(25.0-99.7)	1	25.0	(0.0-75.0)		3	50.0	(16.7-83.3)	3	50.0	(16.7-83.3)		5	62.5	(25.0-99.7)	1	25.0	(0.0-75.0)
	yes	3	37.5	(0.3-75.0)	3	75.0	(25.0-100.0)		3	50.0	(16.7-83.3)	3	50.0	(16.7-83.3)		3	37.5	(0.3-75.0)	3	75.0	(25.0-100.0)
29. xx	Short duration of treatment
	no	7	87.5	(62.5-100.0)	3	75.0	(25.0-100.0)		6	100.0	(100.0-100.0)	4	66.7	(33.3-100.0)		7	87.5	(62.5-100.0)	3	75.0	(25.0-100.0)
	yes	1	12.5	(0.0-37.5)	1	25.0	(0.0-75.0)		0	0.0	(0.0-0.0)	2	33.3	(0.0-66.7)		1	12.5	(0.0-37.5)	1	25.0	(0.0-75.0)
Total number of mentioned BARRIERS (M, SD)		9.75	1.83	(8.22-11.28)	10.50	2.38	(6.71-14.29)		9.17	1.72	(7.36-10.97)	10.83	1.94	(8.80-12.87)		9.75	1.83	(8.22-11.28)	10.50	2.38	(6.71-14.29)
Total number of mentioned FACILITATORS (M, SD)		18.25	4.13	(14.80-21.70)	21.00	3.92	(14.77-27.23)		19.50	4.68	(14.59-24.41)	18.83	3.87	(14.77-22.89)		20.13	2.70	(17.87-22.38)	17.25	6.13	(7.49-27.01)
aThe interviewees were divided into two groups by the following characteristics: “referral rates: high (n=4) vs. low (n=8)” (cutoff by mean value=6), “experience years as licensed GP: high (n=6) vs. low (n=6)” (cutoff by mean value=15)
and “training in psychotherapy: yes (n=4) vs. no (n=8)".
bCI: values in square brackets indicate the lower and upper limits of the 95% confidence intervall; m: mean value; SD: standard deviation.
